# Supplementary material for: A practical guide for probiotics applied to the case of antibiotic-associated diarrhea in The Netherlands
Source: BMC Gastroenterol. 2018 Aug 6;18:103. doi: 10.1186/s12876-018-0831-x (PMC6091175; doi:10.1186/s12876-018-0831-x)
Supplement: Supplementary file 5 — Probiotic products available in The Netherlands. List of probiotic products available in the Netherlands, with information on composition (strains), dosage form, and number of colony-forming units (CFU) per daily dose. (XLSX 54 kb) [file 12876_2018_831_MOESM5_ESM.xlsx]

## Sheet: Sheet2
FOOD SUPPLEMENTS
Manufacturer	Brand name	Use	Probiotic strain(s)	Daily dose (per strain)	Daily dose (total)	Dosage form	CFU/dose	No. doses/day
Alfred Vogel	Aciforce Probioticum		Bifidobacterium bifidum		3 billion	Sachet (3g)	10^9/g	1 sachet
			Enterococcus faecium
			Lactobacillus acidophilus
			Lactobacillus salivarius
			Lactococcus lactis
Allergy Research Group (Deltastar)	BifidoBiotics	if use with antibiotics, wait 2 hours before taking the probiotic	Lactobacillus rhamnosus NRRL B59149 / B59136	2.2x10^9	10-30 billion	Capsule	5.2x10^9 /capsule	2-6 capsules
			Bifidobacterium breve ATCC 15698	1.2x10^9
			Bifidobacterium longum ATCC 15707	1.2 x10^9
			Lactobacillus Sporogenes MTCC 5856	3.6x10^8
			Lactobacillus acidophilus NRRL B59138	2.4x10^8
Allergy Research Group (Deltastar)	Lactobacillus	if use with antibiotics, wait 2 hours before taking the probiotic	Lactobacillus plantarum NRRL B59151	10x10^9	17-51 billion	Capsule	17x10^9 /capsule	1-3 capsules
			Lactobacillus salivarius ATCC 11741	4 x10^9
			Lactobacillus rhamnosus NRRL B59149	3x10^9
Allergy Research Group (Deltastar)	Culturelle		Lactobacillus rhamnosus GG	10x10^9	10-20 billion	Capsule	10x10^9/capsule	1 capsule
Allergy Research Group (Deltastar)	GI Flora	if use with antibiotics, wait 2 hours before taking the probiotic	Lactobacillus casei B59137	1.6x10^9	4-12 billion	Capsule	4x10^9/capsule	3-12 capsules
			Lactobacillus rhamnosus B59149	1.6x10^9
			Lactobacillus acidophilus B59138	0.4x10^9
			Bifidobacterium longum ATCC 15707	0.4x10^9
Allergy Research Group (Deltastar)	Symbiotics with Fos	if use with antibiotics, wait 2 hours before taking the probiotic	Lactobacillus acidophilus		4.2-12.5 billion	Powder	4.2x10^9/spoon 3,5 g	1-3 spoon 3.5-9.5 g
			Lactobacillus rhamnosus A
			Lactobacillus rhamnosus B
			Lactobacillus bulgaricus
			Lactobacillus casei
			Lactobacillus sporogenes
			Bifidobacterium longum
			Bifidobacterium breve
			Streptococcus thermophilus
Allergy Research Group (Deltastar)	Securil		Propionibacterium freudenreichii	5 x 109	5-10 billion	Capsule	5x10^9	1-2 capsules
America Biologics	Bio-Bifidus Complex		Bifidobacterium bifidum		10 billion	Powder	10^9/spoon	1 spoon
			Lactobacillus acidophilus
AOV	1201 Probiotica 4 Miljard		Lactobacillus acidophilus CUL-60	3x10^9	8 billion	Capsule	4x10^9/capsule	2 capsules
			Lactobacillus acidophilus CUL-21	3x10^9
			Bifidobacterium lactis CUL-34	1.9x10^9
			Bifidobacterium bifidum CUL-20	0.1x10^9
AOV	1202 Probiotica 24 Miljard		Lactobacillus acidophilus CUL-60	8x10^9	24 billion	Capsule	24x10^9/capsule	1 capsule
			Lactobacillus acidophilus CUL-21	8x10^9
			Bifidobacterium lactis CUL-34	7.6x10^9
			Bifidobacterium bifidum CUL-20	0.4x10^9
Arkopharma	Arkocaps Acidophilus		Bifidobacterium bifidum			Capsule		1-6 capsules
			Lactobacillus acidophilus
			Lactobacillus bulgaricus
Bio-Kult			Bacillus subtilis PXN 21		2-8 billion	Capsule	2x10^9/capsule	1-4 capsules; With antibiotics: 4 capsules per day, at different times than antibiotics. Continue using for at least 2 weeks after discontinuation of antibiotics
			Bifidobacterium bifidum PXN 23
			Bifidobacterium breve PXN 25
			Bifidobacterium infantis PXN 27
			Bifidobacterium longum PXN 30
			Lactobacillus acidophilus PXN 35
			Lactobacillus bulgaricus PXN 39
			Lactobacillus casei PXN 37
			Lactobacillus plantarum PXN 47
			Lactobacillus rhamnosus PXN 54
			Lactobacillus helveticus PXN 45
			Lactobacillus salivarius PXN 57
			Lactococcus lactis PXN 63
			Streptococcus thermophilus PXN 66
Bio-Kult	Candea		Lactobacillus casei PXN 37		1 billion	capsule	1x10^9/capsule	1 capsule
			Lactobacillus rhamnosus PXN 54
			Lactobacillus acidophilus PXN 35
			Lactobacillus delbrueckii ssp. Bulgaricus PXN 39
			Streptococcus thermophilus PXN 66
			Bifidobacterium breve PXN 25
			Bifidobacterium longum PXN 30
Bio-Kult	Infantis		Lactobacillus casei PXN 37		1 billion	Sachet	1x10^9/sachet	1 sachet
			Lactobacillus rhamnosus PXN 54
			Streptococcus thermophilus PXN 66
			Lactobacillus acidophilus PXN 35
			Bifidobacterium breve PXN 25
			Lactobacillus delbrueckii ssp. bulgaricus PXN 39
			Bifidobacterium infantis PXN 27
Bio-Kult	Pro Cyan		Lactobacillus acidophilus PXN 35		0.5-1 billion	capsule	0.5x10^9/capsule	1-2 capsules
			Lactobacillus plantarum PXN 47
Biotics	Bio-Floracare		Bifidobacterium bifidum		20 billion	capsule	20x10^9/capsule
			Bifidobacterium lactis
			Bifidobacterium breve
			Lactobacillus paracasei
			Lactobacillus plantarum
			Streptococcus thermophilus
BioVitaal	Ultra-Probioticum		Bifidobacterium infantis		3-6 billion	capsule (550mg)	10^9/g	3-6 capsules
			Bifidobacterium lactis
			Bifidobacterium longum
			Enterococcus faecium
			Lactobacillus acidophilus
			Lactobacillus casei
Bonusan	Darmocare Extensive		Bifidobacterium bifidum		12 billion	Sachet (3g)	4x10^9/g	1 sachet
			Bifidobacterium lactis
			Bifidobacterium breve
			Lactobacillus casei
			Lactobacillus plantarum
Bonusan	Darmocare Infantis		Lactobacillus rhamnosus		4 billion	Sachet (2g)	2x10^9/g	1 sachet
			Bifidobacterium infantis
Bonusan	Darmocare Pro		Lactobacillus acidophilus		4 billion	Sachet (3g)	4x10^9/g	1 sachet
			Bifidobacterium bifidum
			Lactobacillus casei
			Lactococcus lactis
			Lactobacillus rhamnosus
			Bifidobacterium longum
Bonusan	Probio Expert Resilience		Lactobacillus acidophilus		6 billion	sachet	6x10^9	1 sachet
			Lactobacillus casei
			Lactobacillus delbrueckii ssp bulgaricus
			Lactobacillus paracasei
			Lactobacillus plantarum
			Lactobacillus rhamnosus
			Lactobacillus salivarius
			Lactococcus lactis
			Pediococcus acidilactici
			Enterococcus faecium
			Bifidobacterium bifidum
			Bifidobacterium breve
			Bifidobacterium longum subsp infantis
			Bifidobacterium animalis subsp lactis
			Bifidobacterium longum
			Streptococcus thermophilus
CellCare	Probiotica Essentials		Bifidobacterium lactis W51		4 billion	Sachet (3g)	4x10^9/sachet	1 sachet
			Bifidobacterium lactis W52
			Enterococcus faecium W54
			Lactobacillus acidophilus W22
			Lactobacillus paracasei W20
			Lactobacillus plantarum W21
			Lactobacillus salivarius W24
			Lactococcus lactis W19
de Tuinen	Kauwbare Acidophilus Aardbei		Lactobacillus acidophilus	9.9x10^8	1-2 billion	chewable tablet	10^9/tablet	1-2 tablets
			Bifidobacterium animalis subsp lactis	0.1x10^8
Dr Mercola	Complete Probiotics		Lactobacillus acidophilus DDS - 1		70 billion	capsule	35x10^0/capsule	2 capsules
			Bifidobacterium lactis
			Lactobacillus plantarum
			Lactobacillus casei
			Lactobacillus rhamnosus
			Lactobacillus brevis
			Bifidobacterium longum
			Lactobacillus salivarius
			Streptococcus thermophilus
			Bifidobacterium bifidum
Elvitaal	Probiotica		Lactobacillus sporogenes		2,1-6.3 billion	Capsule	2,1x10^9	1-3 capsules
			L-Acidophilus
			L-Bulgaricus
			L-Casei
			Streptococcus Termophilus
			Bifido Breve
Elvitaal	Pre- en Probiotica 13/10		Bf bifidum		10-30 billion	Capsule	10x10^9/capsule	1-3 capsules
			Bf longum
			Lb paracasei
			Lb rhamnosus
			Lc Lactis
			Bf animalis lactis
			Lb acidophilus
			Lb Planarum
			Lb salivarius
			En faecium
			Lb cassei
			Bf Breve
			Str thermophilus
Erica	Acidophilus 6		Lactobacillus salivarius	3x10^9	>3 billion	capsule	>10^9/capsule	3 capsule
			Lactobacillus casei
			Lactobacillus acidophilus
			Bifidobacterium animalis
			Lactococcus lactis
			Enterococcus faecium
Golden Naturals	Probiotica Plus		BF Breve	2x10^9	20 billion	capsule	10x10^9/capsule	2 capsules
			BF Bifidium	2x10^9
			BF Longum	2x10^9
			LB Paracasei	2x10^9
			LB Rhamnosus	2x10^9
			LC Lactis	2x10^9
			BF Animalis subsp. Lactis	2x10^9
			LB Acidophilus	10^9
			LB Plantarum	10^9
			LB Salivarius	10^9
			EN Faecium	10^9
			LB Casei	10^9
			STR Thermophilus	10^9
Golden Naturals	Probiotica 30 Miljard		LB Paracasei	3x10^9	30 billion	capsule	30x10^9/capsule	1 capsule
			LB Rhamnosus	3x10^9
			LC Lactis	3x10^9
			BF Animalis subsp. Lactis	3x10^9
			LB Acidophilus	3x10^9
			LB Plantarum	3x10^9
			LB Salivarius	3x10^9
			EN Faecium	3x10^9
			LB Casei	3x10^9
			STR Thermophilus	3x10^9
Golden Naturals	Probiotica 30 Miljard		LB Paracasei	5x10^9	50 billion	capsule	50x10^9/capsule	1 capsule
			LB Rhamnosus	5x10^9
			LC Lactis	5x10^9
			BF Animalis Lactis	5x10^9
			LB Acidophilus	5x10^9
			LB Plantarum	5x10^9
			LB Salivarius	5x10^9
			EN Faecium	5x10^9
			LB Casei	5x10^9
			STR Thermophilus	5x10^9
Holland & Barrett	Acidophilus met pectine		Lactobacillus acidophilus	2.9x10^9	2.9 billion	capsule	2.9x10^9/capsule	1-2 capsules
			Lactobacillus bulgaricus	3x10^6
			Lactobacillus salivarius	3x10^6
			Bifidobacterium lactis BB-12	3x10^6
Holland & Barrett	Travel Biotic		Lactobacillus acidophilus	8x10^9	10 billion	Capsule	10x10^9/capsule	1 capsule
			Bifidobacterium animalis subsp lactis	1.9x10^9
			Bifidobacterium bifidum	0.1x10^9
Jacob Hooy	Probiotica		Bifidobacterium lactis (2x)		4 billion	powder	10^9/g	4g (2g for 1 to 12 years)
			Enterococcus faecium
			Lactobacillus acidophilus
			Lactobacillus paracasei
			Lactobacillus plantarum
			Lactobacillus salivarius
			Lactococcus lactis
Lamberts	Acidophilus extra 4		Lactobacillus acidophilus La5		8 billion	Capsule	4x10^9/capsule	2 capsules
			Bifidobacterium bifidum Bb12
Lamberts	Probioguard		Lactobacillus acidophilus LA-5		8 billion	Capsule	4x10^9/capsule	2 capsules
			Bifidobacterium lactis BB-12
			Streptococcus thermophilus STY31
			Lactobacillus delbrueckii ssp. bulgaricus LBY 27
Lamberts	Acidophilus Extra 10		Lactobacillus acidophilus La-5	10x10^9/capsule		Capsule	10x10^9/capsule	1 capsule
Leef Vitaal	Cranberry Combi		Bifidobacterium breve	2x10^9	5 billion	tablet	2.5x10^9/tablet	2 tablets
			Lactobacillus casei	2x10^9
			Saccharomyces boulardii	10^9
Leef Vitaal	Probiotica Darmbalans		Saccharomyces boulardii		5 billion	Capsule	5x10^9/capsule	1 capsule
			Lactobacillus casei
			Bifidobacterium breve
Lepicol			Lactobacillus rhamnosus PXN 54		0.06-0.12 billion	powder	0.12x10^9/g	5-10 g
			Bifidobacterium bifidum PXN 23
			Lactobacillus acidophilus PXN 35
			Lactobacillus plantarum PXN 47
			Lactobacillus bulgaricus PXN 39
Lucovitaal	Probiotica mix van bacterien		Enterococcus faecium	1.5x10^7	0.1 billion	Chewable tablet	0.1x10^9/tablet	1 tablet
			Bifidobacterium longum	1.5x10^7
			Streptococcus thermophilus	1.5x10^7
			Lactobacillus acidophilus	1.5x10^7
			Lactobacillus plantarum	1.5x10^7
			Bifidobacterium breve	1.5x10^7
Lucovitaal	Probiotica & vitamine C weerstand		Bifidobacterium lactis	3.3 x 10^8	1 billion	Capsule	10^9/capsule	1 capsule
			Lactobacillus plantarum	3.3 x 10^8
			Streptococcus thermophilus	3.3 x 10^8
Lucovitaal	X-tra Lactobacillus Forte		Lactobacillus sporogenes	3x10^8	0.3 billion	Capsule	0.3x10^9/capsule	1 Capsule (½ for children)
Lucovitaal	Cranberry X-tra Forte		Lactobacillus sporogenes	3x10^9	3 billion	Capsule (200mg)	15x10^9/g	1-2 capsules
Mattisson	Absolute Probiotics		Bifidus breve	5x10^8	6 billion	Capsule	6x10^9/capsule	1-3 capsules
			Bifidus bifidum	5x10^8
			Bifidus longum	5x10^8
			Lactobacillus paracasei	4.5x10^8
			Lactobacillus rhamnosus	4.5x10^8
			Lactobacillus lactis	4.5x10^8
			Bifidus animalis lactis	4.5x10^8
			Lactobacillus acidophilus	4.5x10^8
			Lactobacillus plantarum	4.5x10^8
			Lactobacillus salivarius	4.5x10^8
			Enterococcus faecium	4.5x10^8
			Lactobacillus casei	4.5x10^8
			Stratiformis thermophilus	4.5x10^8
Mattisson	Probiotica Poeder		Bifidobacterium breve		4-8 billion	powder	1x10^9/g	4/8g
			Bifidobacterium bifidum
			Bifidobacterium lactis
			Bifidobacterium longum
			Lactobacillus acidophilus
			Lactobacillus bulgaricus
			Lactobacillus casei
			Lactobacillus rhamnosus
			Lactococcus lactis
			Streptococcus thermophilus
Metagenics	Probactiol Plus		Lactobacillus acidophilus	12.5x10^9	25 billion	Capsule	25x10^9/capsule	1 capsule
			Bifidobacterium lactis	12.5x10^9
Metagenics	Probactiol Duo		Saccharomyces boulardii	6x10^9	14.5 billion	Capsule	14.5x10^9/capsule	1-2 capsules
			Lactobacillus acidophilus NCFM	2.1x10^9
			Lactobacillus paracasei (Lpc-37)	2.1x10^9
			Bifidobacterium lactis Bi-04	2.1x10^9
			Bifidobacterium lactis Bi-07	2.1x10^9
Metagenics	Probactiol Junior		Lactobacillus acidophilus NCFM	5x10^9	10 billion	capsule	10x10^9/capsule	1 capsule
			Bifidobacterium lactis Bi-07	5x10^9
Nature's Plus (DeltaStar)	Ultra Probiotics 40 miljard	if use with antibiotics, wait 2 hours before taking the probiotic	Lactobacillus acidophilus		40 billion	Capsule	40x10^9/capsule	1 capsule
			Lactobacillus plantarum
			Lactobacillus casei
			Lactobacillus Bulgaricus
			Lactobacillus Brevis
			Lactobacillus rhamnosus
			Lactobacillus Lactis
			Bifidobacterium Lactis
			Bifidobacterium bifidum
			Lactobacillus Sporogenes
			Streptococcus salivarius K12
			Streptococcus salivarius M18
Nature's Plus (DeltaStar)	Acidophikidz	for children over 2 years	Bifidobacterium infantis	1x10^9	1 billion	chewable tablet	1x10^9	1 chewable tablet
			Bifidobacterium adolescentis
			Bifidobacterium longum
			Bifidobacterium bifidum
Nature's Plus (DeltaStar)	Acidophilus		Lactobacillus acidophilus	0.4x10^8	0.08 billion	Capsule	0.04x10^9	2 capsules
Nature's Plus (DeltaStar)	Sensi-Dophilus	milk and lactose free	Lactobacillus acidophilus	2x10^9	2 billion	Capsule	2x10^9	1 capsule
Nature's Plus (DeltaStar)	Tri-Dophilus		Lactobacillus acidophilus	2x10^9	3 billion	Capsule	3x10^9	1 capsule
			Bifidobacterium longum	12.5x10^8
			Bifidobacterium bifidum	12.5x10^8
			Enterococcus faecalis	75x10^8
New Care	Bifido Lacto complex		Bifidobacterium lactis W51	3.7x10^8	3 billion	Sachet	3x10^9	1 Sachet
			Bifidobacterium lactis W52	3.7x10^8
			Enterococcus faecium W54	3.7x10^8
			Lactobacillus acidophilus W22	3.7x10^8
			Lactobacillus paracasei W20	3.7x10^8
			Lactobacillus plantarum W21	3.7x10^8
			Lactobacillus salivarius W24	3.7x10^8
			Lactococcus lactis W19	3.7x10^8
New Care	Bifido Lacto Mama & Kind	Last 2 weeks of pregnancy and until the child is 2 years	Bifidobacterium bifidum W23	5x10^8	1.5-3 billion	Sachet	1.5x10^9	1-2 sachets (1 for the child)
			Bifidobacterium lactis W52	5x10^8
			Lactobacillus casei W56	5x10^8
Nova-Vitae	Acidophilus complex		Lactobacillus salivarius	3x10^9	15 billion	capsule	5x10^9/capsule	3 capsules
			Lactobacillus casei	3x10^9
			Lactobacillus acidophilus	3x10^9
			Bifidobacterium lactis	3x10^9
			Lactocaccus lactis	3x10^9
Now Foods	Probiotic 10-25 Mjliard		Lactobacillus acidophilus (La-14)	7,7x10^9	25-50 billion	Capsule	25x10^9/capsule	1-2 capsules
			Bifidobacterium lactis (Bl-04)	7,7x10^9
			Lactobacillus plantarum (Lp-115)	7,1x10^9
			Lactobacillus casei (Lc-11)	3.9x10^8
			Lactobacillus rhamnosus (Lr-32)	3.5x10^8
			Lactobacillus paracasei (Lpc-37)	3.5x10^8
			Bifidobacterium breve (Bb-03)	3.5x10^8
			Streptococcus thermophilus (St-21)	3.5x10^8
			Lactobacillus salivarius (Ls-33)	3.5x10^8
			Bifidobacterium longum (Bl-05)	3.5x10^8
Now Foods	Probiotica 4x6 Acidophilus		Lactobacillus acidophilus	2x10^9	4-8 billion	Capsule	4x10^9	1-2 capsules
			Bifidobacterium bifidum	1,2x10^9
			Bifidobacterium longum	0.2x10^9
			Streptococcus thermophilus	0.2x10^9
			Lactobacillus bulgaricus	0.2x10^9
			Lactobacillus paracasei	0.2x10^9
Now Foods	Probiotica 8 Mjliard Acidophilus and Bifidus		Lactobacillus acidophilus	4x10^9	8-16 billion	Capsule	8x10^9	1-2 capsules
			Bifidobacterium lactis	3,2x10^9
			Bifidobacterium longum	0,8x10^9
Now Foods	Probiotica Gr8-Dophilus		Lactobacillus acidophilus (La-14)	1,2x10^9	4-12 billion	Capsule	4x10^9	1-3 capsules
			Lactobacillus casei (Lc-11)	0.6x10^9
			Lactobacillus rhamnosus (Lr-32)	0.6x10^9
			Lactobacillus salivarius (Ls-33)	0.6x10^9
			Streptococcus thermophilus (St-21)	0.4x10^9
			Bifidobacterium lactis (Bl-04)	0.2x10^9
			Bifidobacterium longum (Bl-05)	0.2x10^9
			Bifidobacterium bifidum (Bb-02)	0.2x10^9
Nutriphyt	Vacramal		Lactobacillus acidophilus	4x10^9	20 billion	Capsule	10x10^9/capsule	2 capsules
			Lactobacillus rhamnosus	4x10^9
			Lactobacillus casei	2x10^9
			Lactobacillus crispatus	2x10^9
			Lactobacillus fermentum	2x10^9
			Lastobacillus gasseri	2x10^9
			Lactobacillus paracasei	2x10^9
			Lactobacillus plantarum	2x10^9
Nutrisan	Probiotic Caps Acidophilus		Lactobacillus acidophilus DDS-1	5x10^9	5 billion	capsule	5x10^9/capsule	1 capsule
			Bifidobacterium lactis
Nutrisan	Probiotic Caps Forte		Lactobacillus acidophilus DDS-1		20 billion	capsule	20x10^9	1 capsule
			Bifidobacterium lactis
			Lactobacillus plantarum
			Lactobacillus rhamnosus
			Lactobacillus casei
			Bifidobacterium longum
			Streptococcus thermophilus
Nutrisan	Probiotic Caps Yeast		Lactobacillus acidophilus DDS-1		10 billion	capsule	10x10^9	1 capsule
			Bifidobacterium longum
			Lactobacillus rhamnosus
			Lactobacillus plantarum
			Lactobacillus paracasei
Nutrivian	Probiotica		Lactobacillus bulgaricus	0.075x10^9	0.7-1.5 billion	capsule	0.7x10^9	1-2 capsules
			Lactobacillus acidophilus	0.2x10^9
			Lactobacillus rhamnosus	0.15x10^9
			Bifidobacterium breve	0.1x10^9
			Streptococcus thermophilus	0.1x10^9
			Lactobacillus casei subsp. casei	0.1x10^9
			Bifidobacterium longum	0.05x10^9
Orthica	Orthiflor original	from 4 years	Bifidobacterium bifidum		1 billion	Capsule	10^9/capsule	1 capsule
			Bifidobacterium lactis
			Enterococcus faecium
			Lactobacillus casei
			Lactobacillus gasseri
			Lactobacillus paracasei
			Lactobacillus plantarum
			Lactobacillus salivarius
			Lactococcus lactis
Orthica	Orthiflor Basic	from 4 years	Bifidobacterium lactis		0.05 billion	Capsule	0.05x10^9/capsule	1 capsule (3 max)
			Enterococcus faecium
			Lactobacillus casei
			Lactococcus lactis
Orthica	Orthiflor Protect		Bifidobacterium bifidum		5 billion	Powder	2.5x10^9/g	2g
			Bifidobacterium lactis
			Lactobacillus acidophilus
			Lactobacillus brevis
			Lactobacillus casei
			Lactobacillus salivarius
			Lactococcus lactis**
			Lactococcus lactis**
Orthica	Orthiflor Start	during the last 6 weeks of pregnancy and for the infant, during the first year of life	Bifidobacterium bifidum		3 billion	Powder	10^9/g	3g
			Bifidobacterium infantis
			Lactococcus lactis
Orthica	Orthiflor Junior	from weaning until 6 years	Bifidobacterium infantis		1 billion	Powder	5x10^8/g	2g
			Bifidobacterium lactis
			Lactobacillus acidophilus
			Lactobacillus casei
			Lactobacillus salivarius
			Lactococcus lactis
Orthica	Orthiflor Kauw	for children over 3 years	Bifidobacterium animalis		4 billion	Chewable tablet	4x10^9/tablet	1 chewable tablet
			Bifidobacterium bifidum
			Lactobacillus acidophilus¹
			Lactobacillus acidophilus²
			Lactobacillus paracasei
			Lactobacillus salivarius
Orthica	Orthiflor Plus		Bifidobacterium lactis		3-6 billion	Sachet (3g)	3x10^9/sachet	4/12 years: 1 sachet; > 12 years: 2 sachets
			Enterococcus faecium
			Lactobacillus acidophilus
			Lactobacillus casei
			Lactobacillus plantarum**
			Lactobacillus plantarum**
			Lactobacillus rhamnosus
			Lactobacillus salivarius**
			Lactobacillus salivarius**
			Lactococcus lactis
Orthica	Orthiflor 50+		Bifidobacterium bifidum		2-4 billion	Capsule	10^9/capsule	2 capsules (4 max)
			Bifidobacterium lactis
			Bifidobacterium longum
			Lactobacillus acidophilus
			Lactobacillus paracasei
			Lactobacillus salivarius
Orthica	Orthiflor Fem	can be used during pregnancy	Lactobacillus rhamnosus		2.5-5 billion	Capsule	2.5x10^9/capsule	1-2 capsules
			Lactobacillus acidophilus
			Lactobacillus plantarum
			Bifidobacterium lactis
Orthica	Orthiflor Sensitive		Bifidobacterium bifidum		0.75-3 billion	Powder	0.75x10^9/g	1g (1/4 years); 2 g (4/12 years); 4g (>12 years)
			Bifidobacterium breve
			Bifidobacterium infantis
			Bifidobacterium lactis
			Lactobacillus acidophilus
			Lactobacillus paracasei
			Lactobacillus salivarius
			Lactococcus lactis
Ortholon	Bioflor		Lactobacillus casei	4x10^9	6 billion	Capsule	3x10^9/capsule	2 capsules (max 4)
			Lactobacillus acidophilus	10^9
			Bifidobacterium bifidum	10^9
Orthonat	Transitum		Lactobacillus sporogenes	2x10^9	5.2 billion	Capsule	5.2x10^9	1 capsule
			Lactobacillus rhamnosus	2.2x10^9
			Bifidobacterium longum	0.475x10^9
			Lactobacillus acidophilus	0.475x10^9
Orthonutrients	Primal Defense		Lactobacillus plantarum		5-15 billion	tablet	5x10^9/tablet	1-3 tablets
			Bacillus subtilis
			Lactobacillus paracasei
			Bifidobacterium longum
			Lactobacillus brevis
			Bifidobacterium bifidum
			Bifidobacterium breve
			Bifidobacterium lactis
			Lactobacillus acidophilus
			Lactobacillus casei
			Lactobacillus rhamnosus
			Lactobacillus salivarius
Orthonutrients	Primal Defense Ultra		Saccharomyces boulardii		15 billion	Capsule	5x10^9/capsule	3 capsules
			Lactobacillus plantarum
			Bacillus subtilis
			Lactobacillus paracasei
			Bifidobacterium longum
			Lactobacillus brevis
			Bifidobacterium bifidum
			Bifidobacterium breve
			Bifidobacterium lactis
			Lactobacillus acidophilus
			Lactobacillus casei
			Lactobacillus rhamnosus
			Lactobacillus salivarius
Ortis	Beneflora Original		Lactobacillus acidophilus		2.5 billion		0.25x10^9/g	10g (5g for children under 6 years)
			Lactobacillus casei
			Lactobacillus bulgaricus
			Bifidobacterium lactis
			Bifidobacterium longum
			Streptococcus thermophilus
Pharma Nord	Bio-Flora		Lactobacillus acidophilus LA-2		4-12 billion	Capsule	4x10^9/capsule	1-3 capsules (3 if you are taking antibiotics)
			Bifidobacterium lactis BB-12
Phital	Probiotica		Bifidobacterium lactis		1.2 billion	capsule	0.6x10^9/capsule	2 capsules (max 6); 1 capsule for children (max 3)
			Lactobacillus acidophilus
			Lactobacillus casei
			Lactobacilius salivarius
			Lactococcus lactus
Phital	Probiotica Plus - DuoLac		Lactobacillus acidophilus LH5	1.2x10^9	6 billion	Sachet	3x10^9/sachet	2 sachets
			Lactobacillus rhamnosus LR3
			Bifidobacterium longum BG3
			Bifidobacterium lactis BL2
			Streptococcus thermophilus ST3
Phital	Probiotica Daily - DuoLac		Lactobacillus acidophilus LH5	2x10^8	1 billion	Capsule	1x10^9/capsule	1 capsule
			Lactobacillus casei LC1
			Lactobacillus plantarum LP1
			Bifidobacterium lactis BL2
			Lactococcus lactis SL6
Plantina	Yolac 5		Lactobacillus acidophilus		1 billion	Capsule	10^9/capsule	1-2 capsules
			Lactobacillus rhamnosus
			Bifidobacterium bifidum
			Lactococcus lactis
Plantina	Yolac 5+		Lactobacillus acidophilus LA02		2 billion	powder	2x10^9/scoop	1 scoop
			Lactobacillus rhamnosus LR04
			Lactobacillus plantarum LP01
			Bifidobacterium lactis BS01
			Bifidobacterium breve BR03
Prescript-Assist			Anthrobacter agilis, A. citreus, A. globiformis, A. luteus, and A. simplex		0.145-0.3 billion	Capsule	0.145x10^9/capsule	1-2 capsules
			Acinetobacter calcoaceticus
			Azotobacter chroococcum and A. paspali
			Azospirillum brasiliense and A. lipoferum
			Bacillus brevis, B. marcerans, B. pumilus, B. polymyxa, and B. subtilis
			Bacteroides lipolyticum and B. succinogenes
			Brevibacterium lipolyticum and B. stationis
			Kurtha zopfil
			Myrothecium verrucaria
			Pseudomonas calcis, P. dentrificans, P. flourescens, and P. glathei
			Phanerochaete chrysosporium
			Streptomyces fradiae, S. cellulosae, and S. griseoflavus
Producent Chr. hansen			Bifidobacterium bifidum BB-12		2.5 billion	capsule	2.5x10^9/capsule
Protexin	Restore	Children	Lactobacillus casei PXN 37		1 billion	Sachet	1x10^9/sachet	1 sachet
			Lactobacillus rhamnosus PXN 54
			Streptococcus thermophilus PXN 66
			Lactobacillus acidophilus PXN 35
			Bifidobacterium breve PXN 25
			Bifidobacterium infantis PXN 27
			Lactobacillus bulgaricus PXN 39
Proviform	Acidophilus & Bifidus		Lactobacillus acidophilus LA-5	3x10^8/capsule	0.5-1.5 billion	Capsule	0.5x10^9/capsule	1/3 capsules
			Bifidobacterium lactis BB-12	2x10^8/capsule
Proviform	Probiotica Quattro		Lactobacillus acidophilus LA-5	8.4x10^8	2-6 billion	Capsule	2x10^9	1/3 capsules
			Bifidobacterium lactis BB-12	8.4x10^8
			Streptococcus thermophilus	2.2x10^8
			Lactobacillus bulgaricus	1x10^8
Royal Green	Flora Gold		Lactobacillus fermentum		8 billion	Tablet	4x10^9/tablet	1-2-tablets
			Lactobacillus plantarum
			Lactobacillus acidophilus
			Lactobacillus rhamnosus
			Lactobacillus salivarius
			Bifidobacterium bifidum
			Bifidobacterium longum
RP Vitamino	MBR Probiotics		Bifidobacterium bifidum W23		9-18 billion	Sachet (3g)	9x10^9/sachet	1-2 sachets (until 2 years: max 1 sachet)
			Bifidobacterium lactis W51
			Lactobacillus casei W56
			Lactobacillus helveticus W74
			Lactobacillus plantarum W21
			Lactobacillus rhamnosus W71
			Lactobacillus salivarius W24
			Lactococcus lactis W19
Solgar	Advanced Multi-Billion Dophilus		Lactobacillus acidophilus LA-5	1.25x10^9	5 billion	Capsule	5x10^9/capsule	1 or more
			Lactobacillus paracasei L CASEI 431	1.25x10^9
			Lactobacillus rhamnosus LGG	1.25x10^9
			Bifidobacterium lactis BB-12	1.25x10^9
Solgar	Cran Flora		Lactobacillus acidophilus	6x10^9	6 billion	Capsule	3x10^9/capsule	2 capsules
Solgar	Probi 30 billion		Lactobacillus plantarum LP299v	3x10^10	30 billion	Capsule	30x10^9/capsule	1 capsule
Solgar	Probi 20 billion		Lactobacillus plantarum LP299v	2x10^10	20 billion	Capsule	20x10^9/capsule	1 capsule
Solgar	Advanced Acidophilus		Lactobacillus acidophilus LA-5	5x10^8	0.5 billion	Capsule	5x10^8/capsule	1-2 capsules
Solgar	Advanced Acidophilus Plus		Lactobacillus acidophilus LA-5	2.5x10^8	0.5 billion	Capsule	5x10^8/capsule	1 or more
			Bifidobacterium lactis BB-12	2.5x10^8
Solgar	Advanced 40+ Acidophilus		Lactobacillus acidophilus LA-5	3x10^8	1.5 billion	Capsule	1.5x10^9	1 or more
			Lactobacillus rhamnosus LGG	3x10^8
			Streptococcus thermophilus TH-4	3x10^8
			Bifidobacterium lactis BB-12	3x10^8
			Lactobacillus paracasei L CASEI 431	3x10^8
Soria Natural	Lacticol		Lactobacillus acidophilus			Juice	10^9/g	1 spoon
			Lactobacillus plantarum
			Lactobacillus casei
			Bifidobacterium bifidum
			Streptococcus lacti
			Streptococcus thermophilus
Springfield	Aadexil		Lactobacillus fermentum		6-12 billion	Tablet	6x10^9/tablet	1-2 tablets
			Lactobacillus plantarum
			Lactobacillus acidophilus
			Lactobacillus rhamnosus
			Lactobacillus salivarius
			Bifidobacterium bifidum
			Bifidobacterium longum
TopPharm	DarmConditioner		Bifidobacterium lactis (2x)		1.2 billion	Capsule (400mg)	1x10^9/g	3 capsules (1.2g)
			Enterococcus faecium
			Lactobacillus acidophilus
			Lactobacillus paracasei
			Lactobacillus plantarum
			Lactobacillus salivarius
			Lactococcus lactis
Trenker	Imutis		Saccharomyces boulardii	6x10^9	13 billion	capsule	13x10^9/capsule	1-4 capsules
			Lactobacillus acidophilus	2x10^9
			Lactobacillus rhamnosus	3x10^9
			Bifidobacterium longum	2x10^9
Udo's choice	Super 8 Microbiotica		Lactobacillus acidophilus 45%	37.8x10^9	84 billion	capsule	42x10^9/capsule	1-3-capsules
			Lactobacillus rhamnosus (HA-111) 25%	21x10^9
			Lactobacillus rhamnosus (HA-114) 10%	8.4x10^9
			Lactobacillus plantarum 7%	5.88x10^9
			Bifidobacterium bifidum 6%	5.04x10^9
			Lactobacillus casei 3%	2.52x10^9
			Bifidobacterium longum 3%	2.52x10^9
			Lactobacillus salivarius 1%	0.84x10^9
Udo's choice	Infantis Blend Microbiota		Lactobacillus casei 35%	2.1x10^9	6 billion	powder	3x10^9/g	2g
			Lactobacillus rhamnosus 25%	1.5x10^9
			Bifidobacterium infantis 15%	0.9x10^9
			Lactobacillus acidophilus 15%	0.9x10^9
			Bifidobacterium bifidum 5%	0.3x10^9
			Bifidobacterium breve 5%	0.3x10^9
			Lactobacillus bulgaricus 5%	0.3x10^9
Viridian	Acidophilus complex 20 billion		Lactobacillus acidophilus		20 billion	capsule	20x10^9/capsule	1-3 capsules
			Bifidobacterium bifidum
			Lactobacillus bulgaricus
Viridian	Synbiotic Daily		Lactobacillus acidophilus DDS-1		1.5 billion	capsule	1.5x10^9/capsule
			Bifidobacterium breve ATCC 15700
			Bifidobacterium infantis ATCC 15697
			Bifidobacterium longum ATCC 15707
Viridian	Synbiotic Daily Powder		Lactobacillus acidophilus DDS-1		3 billion	powder	3x10^9/half teaspoon
			Bifidobacterium breve ATCC 15700
			Bifidobacterium infantis ATCC 15697
			Bifidobacterium longum ATCC 15707
Viridian	Synbiotic 40+		Lactobacillus acidophilus DDS-1		3 billion	capsule	3x10^9/capsule
			Bifidobacterium breve ATCC 15700
			Bifidobacterium infantis ATCC 15697
			Bifidobacterium longum ATCC 15707
Viridian	Synbiotic Daily High Strength		Lactobacillus acidophilus DDS-1		20 billion	capsule	20x10^9/capsule
			Bifidobacterium breve ATCC 15700
			Bifidobacterium infantis ATCC 15697
			Bifidobacterium longum ATCC 15707
Viridian	Synbiotic ProCare		Lactobacillus acidophilus NCIMB 30157		12.5 billion	capsule	12.5x10^9/capsule
			Lactobacillus acidophilus NCIMB 30156
			Bifidobacterium Bifidum NCIMB 30153
			Bifidobacterium animalis subsp. Lactis NCIMB 30172
Viridian	Synbiotic Saccharomyces boulardii		Saccharomyces boulardii		5 billion	capsule	5x10^9/capsule
Vitafytea	Bififlor		Lactobacillus rhamnosus 75%	2.25x10^9	3 billion	tablet	3x10^9/tablet	1 tablet
			Lactobacillus acidophilus 15%	0.45x10^9
			Bifidobacterium bifidus 10%	0.3x10^9
Vitakruid	Symflora Basis		Bifidobacterium lactis (W51)		2 billion	sachet	2x10^9/sachet
			Bifidobacterium lactis (W52)
			Enterococcus faecium
			Lactobacillus acidophilus
			Lactobacillus paracasei
			Lactobacillus plantarum
			Lactobacillus salivarius
			Lactococcus lactis
Vital Direct	Symbion Forte		Bifidobacterium bifidum		6 billion	capsule	3x10^9/capsule	2 capsule
			Bifidobacterium animalis lactis
			Bifidobacterium L longum
			Lactobacillus rhamnosus
			Lactobacillus plantarum
			Lactococcus lactis
			Lactobacillus paracasei
			Lactobacillus acidophilus
			Lactobacillus salivarius
			Enterococcus faecium
Vitals	Microbiol Basis		Lactobacillus acidophilus LA-5	5x10^8	1 billion	Capsule	10^9/capsule	1 capsule
			Bifidobacterium lactis BB12	5x10^8
Vitals	Microbiol Plus		Lactobacillus acidophilus LA-5	5^10	10 billion	Capsule	10x10^9/capsule	1 capsule
			Bifidobacterium lactis BB12	5^10
Vitals	Microbiol Pro		Lactobacillus acidophilus LA-5	12.5x10^9	25 billion	Capsule	25x10^9/capsule	1 capsule
			Bifidobacterium lactis BB12	12.5x10^9
Vitals	Microbiol Intiem		Lactobacillus rhamnosus GR-1	2.5x10^9	5 billion	Capsule	5x10^9/capsule	1 capsule
			Lactobacillus reuteri RC-14	2.5x10^9
Vitals	Microbiol Kind	for infants (0-4 years)	Bifidobacterium lactis BB-12		10 billion	Drops	0.16x10^9/drops	6 drops
Vitals	Microbiol Platinum		Lactobacillus rhamnosus LGG		33 billion	Capsule	33x10^9/capsule	1 capsule
Vitaminstore	Micorflor		lactobacilli acidophilus La-14		5 billion	vegetarian capsule	5x10^9/capsule	1 capsule
			lactobacilli rhamnosus Lr-32
			lactobacilli bulgaricus Lb-64
			bifidobacteria longum Bl-05
			bifidobacteria bifidum Bb-02
			lactobacilli salivarius Ls-33
			lactobacilli plantarum Lp-115
			bifidobacteria lactis Bl-04
			Prebiotica mix (FOS, FiberAid arabinogalactan)
Vitaminstore	Super Microflor		lactobacilli acidophilus La-14		35 billion	vegetarian capsule	35x10^9/capsule	1 capsule
			lactobacilli rhamnosus Lr-32
			lactobacilli bulgaricus Lb-64
			bifidobacteria longum Bl-05
			bifidobacteria bifidum Bb-02
			lactobacilli salivarius Ls-33
			lactobacilli plantarum Lp-115
			bifidobacteria lactis Bl-04
			Prebiotica mix (FOS, FiberAid arabinogalactan)
Vitotaal	Lactobacillus		Lactobacillus acidophilus		0.8 billion	Capsule	10^9/g	2 capsules (800mg)
			Lactobacillus paracasei
			Lactobacillus plantarum
			Lactobacillus salivarius
			Bifidobacterium lactis
			Enterococcus faecium
			Lactococcus lactis
VSL#3			Streptococcus thermophilus BT01		450 billion	sachet	450x10^9
			Bifidobacterium breve BB02
			Bifidobacterium longum BL03
			Bifidobacterium infantis BI04
			Lactobacillus acidophilus BA05
			Lactobacillus plantarum BP06
			Lactobacillus paracasei BP07
			Lactobacillus delbrueckii subsp. bulgaricus** BD08
Walthers	Ecoflor		Lactobacillus acidophilus		3 billion		10^9/g	1 spoon (3g)
			Lactobacillus salivarius
			Lactobacillus caseï
			Lactococcus lactis
			Bifidobacterium lactis
			Enterococcus faecium
Wapiti	Probioticum		Saccharomyces boulardii		2.5-10 billion	Capsule	2.5x10^9/capsule	1-4 capsules (6 months to 12 years: max 1 capsule)
Winclove	Winbiotic Pro-AD	Prevention of AAD; if use with antibiotics, wait 2-3 hours before taking the probiotic; start from the first day of antibiotic treatment, until one week after cessation	Bifidobacterium bifidum W23	1.1x10^9	10 billion	Sachet	5x10^9/sachet	2 sachet
			Bifidobacterium lactis W51
			Enterococcus faecium W54
			Lactobacillus acidophilus W37
			Lactobacillus acidophilus W55
			Lactobacillus paracasei W20
			Lactobacillus plantarum W62
			Lactobacillus rhamnosus W71
			Lactobacillus salivarius W24
Winclove	Winbiotic PRO-BR		Bifidobacterium bifidum W23		10 billion	Sachet	10x10^9/sachet	1 sachet
			Bifidobacterium lactis W52
			Lactobacillus acidophilus W37
			Lactobacillus brevis W63
			Lactobacillus casei W56
			Lactobacillus salivarius W24
			Lactococcus lactis W19
			Lactococcus lactis W58
Winclove	Winbiotic PRO-CR		Bifidobacterium bifidum W23		4 billion	Sachet	4x10^9/sachet	1 sachet
			Bifidobacterium lactis W52
			Bifidobacterium longum W108
			Lactobacillus casei W79
			Lactobacillus plantarum W62
			Lactobacillus rhamnosus W71
Winclove	Winbiotic PRO-DY		Bifidobacterium animalis W53		3 billion	Sachet	3x10^9/sachet	1 sachet
			Enterococcus faecium W54
			Lactobacillus acidophilus W55
			Lactobacillus casei W56
			Lactobacillus salivarius W57
			Lactococcus lactis W58
Winclove	Winbiotic PRO-IB		Bifidobacterium bifidum W23		7.5 billion	Sachet	7.5x10^9/sachet	1 sachet
			Bifidobacterium lactis W51
			Bifidobacterium lactis W52
			Lactobacillus acidophilus W22
			Lactobacillus casei W56
			Lactobacillus paracasei W20
			Lactobacillus plantarum W62
			Lactobacillus salivarius W24
			Lactococcus lactis W19
Winclove	Winbiotic PRO-OS		Bifidobacterium bifidum W23		10 billion	Sachet	10x10^9/sachet	1 sachet
			Bifidobacterium lactis W51
			Enterococcus faecium W54
			Lactobacillus acidophilus W22
			Lactobacillus brevis W63
			Lactococcus lactis W58
Winclove	Winbiotic PRO-SC		Bifidobacterium lactis W51		3 billion	Sachet	3x10^9/sachet	1 sachet
			Enterococcus faecium W54
			Lactobacillus acidophilus W22
			Lactobacillus paracasei W20
			Lactobacillus plantarum W21
			Lactobacillus salivarius W24
			Lactococcus lactis W19
Winclove	Winclove Ecologic FEMI+	prevention of vaginosis and vaginitis; 5 successive days per month after menstruation with a max of 3 months	Bifidobacterium bifidum W28		1.65 billion	Vaginal capsule	1.65x10^9/capsule	1 capsule
			Lactobacillus acidophilus W70
			Lactobacillus brevis W63
			Lactobacillus helveticus W74
			Lactobacillus plantarum W21
			Lactobacillus salivarius W24
DAIRY PRODUCTS CONTAINING PROBIOTICS
Manufacturer	Brand name	Use	Probiotic strain(s)	Daily dose (per strain)	Daily dose (total)	Dosage form	CFU/dose	No. doses/day
Danone	Actimel		Lactobacillus casei DN-114 001			drink	10x10^9/bottle (100ml)
			Lactobacillus bulgaricus
			Streptococcus thermophilus
Danone	Activia		Bifidobacterium lactis DN-173 010			yogurt	4x10^9/pot (125g)
			Lactobacillus bulgaricus
			Streptococcus thermophilus
			Lactococcus lactis
Friesland Campina	Vifit		Lactobacillus rhamnosus GG			drink	unknown
			Lactobacillus acidophilus LA-5
			Bifidobacterium lactis BB-12
Yakult	Yakult		Lactobacillus casei Shirota			drink	6.5x10^9/bottle (65ml)
